# Supplementary material for: Myeloid-Specific Deletion of Lnx2 Attenuates Estrogen-Deficiency-Induced Bone Loss by Inhibiting Osteoclastogenesis via the NUMB/NOTCH2 Axis
Source: Biomedicines. 2026 May 22;14(6):1180. doi: 10.3390/biomedicines14061180 (PMC13295836; doi:10.3390/biomedicines14061180)
Supplement: Supplementary file 1 [file biomedicines-14-01180-s001.zip]

Archive with 1 entries (1 files):
- biomedicines-4249643 - Supplementary Materials.pdf
